# Supplementary material for: Expression Patterns of Three UGT Genes in Different Chemotype Safflower Lines and under MeJA Stimulus Revealed Their Potential Role in Flavonoid Biosynthesis
Source: PLoS One. 2016 Jul 8;11(7):e0158159. doi: 10.1371/journal.pone.0158159 (PMC4938162; doi:10.1371/journal.pone.0158159)
Supplement: S1 Table — (XLSX) [file pone.0158159.s001.xlsx]

## Sheet: Sheet1
S1 Table.List of putative UDP-glycosyltransferases in C.tinctorius.
UniGene	Protein_Genbamk	BlastX_Score	BlastX_Bit	BlastX_Expect	BlastX_Identity	Description
Contig837	XP_002521824.1	67.4	163	5e-09	0.467	UDP-glucosyltransferase, putative [Ricinus communis] gb|EEF40634.1| UDP-glucosyltransferase, putative [Ricinus communis]
Contig988	ACS87994.1	163	412	2e-38	0.366	UDP-glucosyltransferase family 1 protein [Citrus sinensis]
Contig1071	NP_001059267.1	120	302	1e-25	0.337	Os07g0241500 [Oryza sativa (japonica cultivar-group)] dbj|BAC79921.1| putative UDP-glucosyltransferase [Oryza sativa Japonica Group] dbj|BAF21181.1| Os07g0241500 [Oryza sativa Japonica Group] dbj|BAG98007.1| unnamed protein product [Oryza sativa Japonica Group]
Contig1097	NP_192016.1	235	599	1e-59	0.338	GT72B1; UDP-glucosyltransferase/ UDP-glycosyltransferase/ transferase, transferring glycosyl groups [Arabidopsis thaliana] sp|Q9M156.1|HQGT_ARATH RecName: Full=Probable hydroquinone glucosyltransferase; AltName: Full=Arbutin synthase pdb|2VCE|A Chain A, Characterization And Engineering Of The Bifunctional N- And O-Glucosyltransferase Involved In Xenobiotic Metabolism In Plants pdb|2VCH|A Chain A,…
Contig1463	ABW76442.1	127	320	1e-27	0.449	UDP-glucosyltransferase [Rhodiola sachalinensis]
Contig1689	XP_002518735.1	139	349	5e-31	0.327	UDP-glucosyltransferase, putative [Ricinus communis] gb|EEF43660.1| UDP-glucosyltransferase, putative [Ricinus communis]
Contig1841	XP_002510179.1	132	332	1e-28	0.284	UDP-glucosyltransferase, putative [Ricinus communis] gb|EEF52366.1| UDP-glucosyltransferase, putative [Ricinus communis]
Contig1860	ABW76442.1	140	354	2e-31	0.469	UDP-glucosyltransferase [Rhodiola sachalinensis]
Contig1890	XP_002513452.1	212	540	7e-53	0.347	UDP-glucosyltransferase, putative [Ricinus communis] gb|EEF48855.1| UDP-glucosyltransferase, putative [Ricinus communis]
Contig1920	XP_002518719.1	105	262	8e-21	0.292	UDP-glucosyltransferase, putative [Ricinus communis] gb|EEF43644.1| UDP-glucosyltransferase, putative [Ricinus communis]
Contig2016	ACS87994.1	105	261	7e-21	0.304	UDP-glucosyltransferase family 1 protein [Citrus sinensis]
Contig2153	ABN08986.1	160	405	3e-62	0.329	UDP-glucuronosyl/UDP-glucosyltransferase [Medicago truncatula]
Contig2180	XP_002517353.1	249	637	4e-64	0.359	UDP-glucosyltransferase, putative [Ricinus communis] gb|EEF44895.1| UDP-glucosyltransferase, putative [Ricinus communis]
Contig2267	ACS87994.1	56.6	135	1e-06	0.351	UDP-glucosyltransferase family 1 protein [Citrus sinensis]
Contig2457	XP_002529826.1	77	188	1e-15	0.278	UDP-glucosyltransferase, putative [Ricinus communis] gb|EEF32575.1| UDP-glucosyltransferase, putative [Ricinus communis]
Contig2689	AAO18436.1	111	278	7e-23	0.323	putative UDP-glucosyltransferase [Oryza sativa (japonica cultivar-group)] gb|ABF99630.1| UDP-glucoronosyl and UDP-glucosyl transferase family protein [Oryza sativa (japonica cultivar-group)] dbj|BAF13667.2| Os03g0824600 [Oryza sativa Japonica Group]
Contig2737	CAD32232.1	280	717	2e-73	0.847	sucrose UDP-glucosyltransferase [Casuarina glauca]
Contig2785	XP_002532899.1	122	306	5e-26	0.332	UDP-glucosyltransferase, putative [Ricinus communis] gb|EEF29479.1| UDP-glucosyltransferase, putative [Ricinus communis]
Contig2789	XP_002532137.1	111	277	6e-23	0.368	UDP-glucosyltransferase, putative [Ricinus communis] gb|EEF30257.1| UDP-glucosyltransferase, putative [Ricinus communis]
Contig2794	XP_002529823.1	123	309	5e-26	0.266	UDP-glucosyltransferase, putative [Ricinus communis] gb|EEF32572.1| UDP-glucosyltransferase, putative [Ricinus communis]
Contig3171	ACS87993.1	112	281	7e-23	0.362	UDP-glucosyltransferase family 1 protein [Citrus sinensis]
Contig3444	XP_002518724.1	70.5	171	2e-10	0.281	UDP-glucosyltransferase, putative [Ricinus communis] gb|EEF43649.1| UDP-glucosyltransferase, putative [Ricinus communis]
Contig3742	CAD32232.1	276	707	4e-72	0.847	sucrose UDP-glucosyltransferase [Casuarina glauca]
Contig3776	XP_002533911.1	100	250	2e-19	0.558	UDP-glucosyltransferase, putative [Ricinus communis] gb|EEF28476.1| UDP-glucosyltransferase, putative [Ricinus communis]
Contig3800	AAL57038.1	261	666	2e-67	0.341	UDP-glucosyltransferase BX9 [Zea mays]
Contig3889	XP_002531930.1	55.5	132	4e-06	0.429	UDP-glucosyltransferase, putative [Ricinus communis] gb|EEF30444.1| UDP-glucosyltransferase, putative [Ricinus communis]
A09-CS0907125834-R044-9-M13F(-20).ab1	NP_192016.1	75.9	185	4e-12	0.274	GT72B1; UDP-glucosyltransferase/ UDP-glycosyltransferase/ transferase, transferring glycosyl groups [Arabidopsis thaliana] sp|Q9M156.1|HQGT_ARATH RecName: Full=Probable hydroquinone glucosyltransferase; AltName: Full=Arbutin synthase pdb|2VCE|A Chain A, Characterization And Engineering Of The Bifunctional N- And O-Glucosyltransferase Involved In Xenobiotic Metabolism In Plants pdb|2VCH|A Chain A,…
B05.CS090410701_7179.A2-80.M13F(-20).ab1	NP_001059265.1	115	289	3e-24	0.458	Os07g0240600 [Oryza sativa (japonica cultivar-group)] dbj|BAC83531.1| putative UDP-glucosyltransferase [Oryza sativa Japonica Group] dbj|BAF21179.1| Os07g0240600 [Oryza sativa Japonica Group] gb|EAZ03335.1| hypothetical protein OsI_25477 [Oryza sativa Indica Group]
B07.CS090522308_3877.N8-78.M13F.ab1	XP_002513452.1	119	297	4e-25	0.347	UDP-glucosyltransferase, putative [Ricinus communis] gb|EEF48855.1| UDP-glucosyltransferase, putative [Ricinus communis]
B11.CS090904_3135.S005-23.M13F(-20).ab1	ACS87994.1	118	296	6e-25	0.341	UDP-glucosyltransferase family 1 protein [Citrus sinensis]
B12-CS0909027-6681-R117-24-M13F(-20).ab1	ACS87994.1	174	441	7e-42	0.416	UDP-glucosyltransferase family 1 protein [Citrus sinensis]
CS090410709_3045.A4-46.M13F(-20)_E03.ab1	XP_002518719.1	95.5	236	3e-18	0.358	UDP-glucosyltransferase, putative [Ricinus communis] gb|EEF43644.1| UDP-glucosyltransferase, putative [Ricinus communis]
CS090415301_3195.A9-96.M13F(-20)_A01.ab1	NP_179150.3	100	249	2e-24	0.388	UGT73B5 (UDP-glucosyl transferase 73B5); UDP-glucosyltransferase/ UDP-glycosyltransferase/ quercetin 3-O-glucosyltransferase/ transferase, transferring glycosyl groups [Arabidopsis thaliana] gb|AAD17392.1| putative glucosyltransferase [Arabidopsis thaliana]
CS090421303_3387.C6-88.M13F(-107)_A09.ab1	P0C7P7.1	56.6	135	2e-06	0.296	RecName: Full=Uncharacterized UDP-glucosyltransferase At1g05670
CS090422304_3451.D5-52.M13F(-20)_D09.ab1	ABW76442.1	145	366	5e-33	0.459	UDP-glucosyltransferase [Rhodiola sachalinensis]
CS090423305_3594.E4-95.M13F(-20)_A02.ab1	P0C7P7.1	56.2	134	1e-06	0.359	RecName: Full=Uncharacterized UDP-glucosyltransferase At1g05670
CS090519307_3752.L4-53.M13F_D08.ab1	ABN08989.1	144	363	9e-33	0.373	UDP-glucuronosyl/UDP-glucosyltransferase [Medicago truncatula]
CS090523704_7446.Q3-47.M13F_E02.ab1	ACM41589.1	107	266	9e-22	0.491	UDP-glucosyltransferase 1 [Capsicum annuum]
CS090523706_7687.Q5-88.M13F_A09.ab1	XP_002533911.1	184	466	7e-45	0.475	UDP-glucosyltransferase, putative [Ricinus communis] gb|EEF28476.1| UDP-glucosyltransferase, putative [Ricinus communis]
D07-CS090907_6447-R58-043-M13F(-20).ab1	XP_002529693.1	68.6	166	6e-10	0.281	UDP-glucosyltransferase, putative [Ricinus communis] gb|EEF32704.1| UDP-glucosyltransferase, putative [Ricinus communis]
F07.CS090515302_3229.K4-30.M13F.ab1	XP_002532899.1	76.3	186	4e-12	0.254	UDP-glucosyltransferase, putative [Ricinus communis] gb|EEF29479.1| UDP-glucosyltransferase, putative [Ricinus communis]
F08-CS090907_6447-R58-068-M13F(-20).ab1	NP_001067820.1	110	274	2e-22	0.335	Os11g0444000 [Oryza sativa (japonica cultivar-group)] gb|AAX96279.1| UDP-glucosyltransferase BX8 [Oryza sativa Japonica Group] gb|ABA93382.1| UDP-glucoronosyl and UDP-glucosyl transferase family protein, expressed [Oryza sativa (japonica cultivar-group)] dbj|BAF28183.1| Os11g0444000 [Oryza sativa Japonica Group] gb|EAZ05997.1| hypothetical protein OsI_28243 [Oryza sativa Indica Group] dbj|BAG9421…
F08-CS091001-6727-R131-68-M13F(-20).ab1	ABD32727.1	132	332	4e-29	0.346	UDP-glucuronosyl/UDP-glucosyltransferase [Medicago truncatula] gb|ABN08258.1| UDP-glucuronosyl/UDP-glucosyltransferase [Medicago truncatula]
H12-CS091005-6779-R169-96-M13F(-20).ab1	XP_002523692.1	89.4	220	2e-16	0.4	UDP-glucosyltransferase, putative [Ricinus communis] gb|EEF38632.1| UDP-glucosyltransferase, putative [Ricinus communis]
G12.CS090410702_7212.A3-13.M13F(-20).ab1	ACS87992.1	55.5	132	2e-06	0.483	UDP-glucosyltransferase family 1 protein [Citrus sinensis]
