# Supplementary material for: Expression Patterns of Three UGT Genes in Different Chemotype Safflower Lines and under MeJA Stimulus Revealed Their Potential Role in Flavonoid Biosynthesis
Source: PLoS One. 2016 Jul 8;11(7):e0158159. doi: 10.1371/journal.pone.0158159 (PMC4938162; doi:10.1371/journal.pone.0158159)
Supplement: S2 Table — (XLSX) [file pone.0158159.s002.xlsx]

## Sheet: Sheet1
S2 Table. UGTs proteins sequence with complete CDS
Gene name	Protein sequence
CtUGT1	MENVVVMFPSLGIGHLISMVELGELIITRDPSLSITILLTPAHYEATATADYIKTVTETTPSITFHHLPPLDHPPDSSTPFFDLAFQLIKQYRPILKDTLKAISNKSTIKAAILDFMSNDAFEICTSLDIPTYYLFTGSAFGAGIMLYLRTMLENLPGSLKDLELYIEAPGTPSIYSRDMPATLQDRDGDFYKNSISTSYNMGKSCGIIVNTFAGLEPRVMRSLADGEYVPDGPTPPTYYVGPLIRSNKSNSGGDKCLEWLSSQPRKSVVVLIFGSLGKLKRDQLMEMAKGLEKSGQRFLWVVRNPPPEKDGPNSFENKDPALDDLLPEGFLERTKEKGLVVKNWAPQGEILRHGSVGGFVCHCGWNSVLEAMHAGVPLVAWPLYAEQKMNRVHLVEGI…
CtUGT2	MLKLAELLCLSGLHVTFLNSDIIHRRLLRYTDVLSRFSRYPGFRFETISDGLPPDHPRSGNRVVDIFDSIKMVTKPMFREMLLPGGCLNCGGRPPVSGVIADGIMCFTIDVAKEVGIPVYLFRTVSASCFWAFYCIPKLIESGDLPIKEDDEMDRLLSGVTGMEKYLRLRDLPSFCRASDLSDQGFQVVTSETQETYRANGLILNTFEDLEESALVQIRKHIPNIYAIGPLHAHLKSRLETRMTSAPCSSIVCGRKIELA
CtUGT3	MEEKVEVFFIPSPLMGHVGQMVQLANLMVTRFHHLTITILVMHLPTDPIGTDYTNSLDDHHDRIKFIQFPPMDPDSFPDCPTVGFMADAIIERHKPIVGELVAARFNGSNRTPRLGALVVDMFCTPMIDVGKEFGVPTYVFFTSNAAFLGIMLYFQTLEDEHGQETPELANPGPPLIIPSYAEPVPPSVLPYVLSDQDTWYKRFIRYTRKYREAKGIIVNTFRELEPHALLSYDDKTPPVYTVGPMLKPEKPTPNNELLQWLDGQPKSSVLVLCFGSRGWFEQDQVKQIAIAIERSGYRFVWSLRQPPTENQKGFPREYTDYNEVLPDGFLDRTAGKGKVVGWVPQTALLAHVAVGGFVSHCGWNSILESLWYGVPIATWPIYAEQQLDAHQLVKELGL…
CtUGT4	MFPFLAFGHISPFVQLSNKLSTYPGVKISFLTADANVRRVQSMLNPTTEIVTFTLPSVAGLPPGTESTSDTSPATTELLKVALDLMQPQIKMLLKDLKPQFVFFDFAQPWLPSMASELAIKTIYFSVFMTACTAYMTVPYWLRHVTPPTVEEIKKPPPGFPGSTIALKTFEARDLQYVFKSFHGTPCVFNRVTKCYNECDAILIKSCRKMEGPYIDYLTEHLKKPIFQIGPLVPGPNYSGELEQKWANWLTRFPPKSVIYCSFGSETFLTDGQIEELALGLELTGLPFLLVLNFPANVDRSAEVKRTLPKGFTERVKDRGAVHSGWMQQQHILAHDSVGCYVCHAGFSSVVEGLVNGCQLVMVPLKGDQLMNSKLIALDWRVGVEVKRRDEDGYFGKED…
CtUGT5	MRAVYFGRLAKIVPASLYGEAEDVGFDLFKTDGKSDCIEWLDKQKPSSVVYISFGTLLFLSQKEIESIAIGLKRTKRPFLWVINPSANQNQETPELGFMEEIKEQGLIVKWSPQTAVLSHPSVGCFLSHCGWNSLLESVVAGVPIIACPQWTDQPTNAKLVTEVWGVGVKLMKNSEGVFDGEEMERCVEEVMGGRRKFREKAEELKMAAREAVADGGSSDKNIQMFVNEIISSSSSSSCNSK
CtUGT6	MICWPFFAEQQTNCRYSCVEWGVGMEIDTNVKREEVESQVREMMDGKKGKMMNNKAFEWKKKAEEAVAIGGSSYINFDKLITDVLLKN
CtUGT7	MENSHVIAIPYPAQGHVIPLMEFAQCLVKQGIKVTFINTEVTHKLVASAWLEKDGFGDLVQMVSLPDGLEPWEDRNDLAKQTEAIFQTMPAKLEELIRTINKEDDSKITCVIADVSMGWALPVAEKMGIRRASFWPASAVTLASILSFQTLIDAGIINHNGVPINGNIFQLSPTMPPIKPANLSWACIGDSATTKTVFLAIVEAAKAVLISEWILCNSSHHLESATFSLFPQVLPIGPLFGKQPAC
CtUGT8	MVHGNKISCKLRREMILVITSTFQEIAGSKDTVGQYESHTAFTMPGLYRVVHGIDVFDPKFNIVSPGADMGIYYSYTEKERRLTALHPEIDELLFSSVENDEHLCVLKDKSKPILFTMARLDNVKNLTGLVEWYAKNDRLRELVNLVVVGGDRRKQSKDLEEQAQMKKMYELIENYKLNGQFRWISSQMNRIRNGELYRVIADTRGAFIQPAFYEAFGLTVVEAMTCGLPTFATLHGGPAEIIVHGKSGFHIDPYHGDQVTDLLVNFFERCKEEPSHWEAISKGGLQRIQEKYTWQIYSERLLTLAGVYGFWKHVSKLDRLEIRRYLEMFYALKYRKLAESVPLAVDESK
CtUGT9	MEAVAAEVLMLTWPMSADQYSNATLLHELKVGMKACEGAEIVPDSAELAELFRKSVSQETRVERERAKVFGKAAKEAIGENGSSQKEMDRLVANLSLVK
CtUGT10	MDETKRHIAMYPWFALGHLTPYIHIANMLAKKGHMISFLVPRNTQYKLEPFNHHPNLISFVPITVPHVEGLPLGAETTSDVPSSLHPLIMTAMDKTEKVVERILQDLMVDVVFFDLAHWVPDVCRRIRVKSVNYCTVPPVTVGYVFSPARRINWSKGICESDLMHPPAGFPLPSIKFHPHEARNFTARSNMKFGSDITLVERVYIALIQSDALAYNASRELEGPFIDYLRTHFRKPVLLAGPMVSDPPNTTLTENLSTWLDRLDPGSVIYCAFGSECALTTAQFQELLLGLELTRMPFLAALKPPVGVNSIDDAIPDGLLERLEGRGLVYGGWVQQNLILHHGSVGCFVTHCGWGSLSEGLVSKCRLVLLPNGGDQIVNSRMMSEVYGVGIEVKKGEED…
CtUGT11	MVFQGSDCMFVRYCNEFEPQWMTLFQDLHQLPVVPVGLMPPATATNVGDEKDDAWLTIKKWLDGQGKGQVVYVALGSEVMLTKTQLGELALGLELSGLPFFWALRKPAGSTSVELPDGFIGRTHERGMVWKSWVPQLQILSHESVGGFLTHSGWSSIVEGLALGHPLIMLPFLVDQSLNARAIVEKQVGMEVPRNEEDGSFTKDSVAESLRLVAVEDQDEGKMYKRNAMEASNLFGDTKLQEKYTDAFVEYLEKHRRVPSTAIDA
CtUGT12	MARLDNVKNLTGLVEWYAKSPRLRELVNLVVVGGDRRKESKDLEEQAQMKKMYSLIEEYELNGQFRWISSQMNRVRNGELYRVIADTKGAFIQPAFYEAFGLTVVEAMTCGLPTFATVHGGPAEIIVHGKSGFHIDPYHGDQVAELLVEFFDKCKKDPVHWDTISKGGLQRIQEKYTWQIYSERLLTLAGVYGFWKHVSKLDHLEIRRYLEMFYALKYRKLAESVPLAVDE
CtUGT13	MEKTPHVAIVPSPGMGHLIPLVEFAKRLLINHNISSTFIIPNEGPLSKSQKDFLDSLPNGLNHLILPPINLNDLPLDTRMETRITLMVTRSLPSLRDAFRSLVEEKKMVALFVDLFGTDALDVAVEFGVSPYVFFPSTAMALSLFLHLPKLDEMVSCEFRELAEPVQIPGCIPVRGQDLLDPVQDRKNDAYKWVLHNAKRYRMAEGIVVNSFKELEGGALEALLTDEPGKPRVYPIGPVIQTGSGGELNGSECLKWLDGQPCGSVLYISFGSGGTLSSNQLNELAMGLELSEQRFLWVVRSPNDLPNATYFNSHGKNDPLGFLPKGFLERTKRTGLWCLRGRHKPGSLDTVRQEGF
CtUGT14	MNPKEKMAHVLCIPAPSQGHINPMLKLAKILHSKGFLITFVNTEFNHQRLLRSQGTDAPSDIPSFCFDTIPDGLPTPKNLDATQDVVSLCKAMDEKFLGPFKSLLTKLNASASPVNYIIADVIMSFTLEAAREMDIPEILFWTSGAASLLCIHQYPNLLDKGLMPLKDSSFLVNGYLDTIYDCVPSMPGLRLKDIPPFIRISNPGDEYMVEFFCRQLERAKTASAIIFNTYHELESDILDALSSVFPPCYGIGPLNLLENEIVHKSLASIKSNLWKEDMECLKWLDSKAPLSVIYVNFGSITVMTPQQQVEFFWGLAKSNYSFLWILRPDLVIGDSTTLPPELLAETKSRGLLASWCPQEQVLKHPSIGGFLTHSGWNSTIESISNGVPMICWPFFGDQ…
CtUGT15	MGVMVKKDDVRIAVECLMDDGEEGKVRRKRVGELAEMAKKAMEEGGSSYLNVSSLIEDVRGRWNRKNGKSEVVPAAV
CtUGT16	MTSFDEFINRHCKYVRNVVADMMSQPGSGRVVAGFVIDMFCTGMIDVANEFNIPTYVFFTSNAAFLGFQMHMLSLRDDRDRDLAESTDSDATIPVPSFVNPVPTKVFPSMVKSEGLDFVTRIVGKMREAKAIVVNTFLELETHAIESLSCDSSGPFVYPVGPLLNLEDGAGKQLDDEVKRWLDGQPPSSVVFLCFGSMGSFEEVQVKEIAYALERSGHRFLWSLRRPPLAEKGFGNPSDYEDPRVVLPEGFMDRTVGIGKVIGWAPQVALLAHRAIGGFVSHCGWNSVLESLWFGVPIAAWPMYAEQQLNAFAMVVELGLAVEIKMDYKKDMFNPKAEIELVTADEIEGGIRRLMADETIRTRAKEMSEKSRAAVAEGGSSYASVGSLIEDFMRNIS
CtUGT17	MERGYMVRWAPQEEVLAHPAVGGFLTHSGWNSTLESIVAAVPMICWPYYADQQVNSRLVGEVWKLGFDMKDICDRVVVEQIVKDLMDERRDELIRPVDRMMKLARRSVVEDGTSYSNLNRLIEDIRTSTKKK
CtUGT18	MGSTAKTIEKPHAVCIPYPAQGHINPMMMLAKLLHFRGFHISFVNNHYNHKRLLRSRGPSSLDGLSDFRFYSIPDGLPPSDAEATQSIPALCESIPKHSLEPFCELVGKLLNGSDDKEDVPPVSCIISDGCMSFTLEAAQRFGLPEVLFWTPSACGILAYTHYRDLVQKGYIPLKDMSDMTIGYLETRLDWLRGMNKDIKLRDFPTFIRTTDINDTMLNYLLTESPSYP
CtUGT19	MFTFSLKQLILLRISSPSSYIITRLIVFSIPTLSNPSSKKTPIFQTSHTYLAFIGWSTKQGEQTIGTPSHMLSNVEFHPLCVQKHPVAG
CtUGT20	MWTTWAPQVEILNHGSVAGFLSHCGLNSVFESIKGGVPMIAWPLYAEQRLNASIVTEEMKVGVRPAVLPTKKVVGREEIETMARRLMEGEEGKKMREKAKELGKNAKEALGVNGSSYNSMCEFIKCCEMKMKCA
CtUGT21	MVAWPLYAEQTMNKVYLVKEIKVAVPVRMAADRFVTAEAVEEAVRELMEGDGGRTVRERVSEMSDRAKAAVEDGGSSHVDLYELTKSWGCHGRKGSENEILK
CtUGT22	MSSVVEGLQLGKPFVLLPFLVDQGLIASYLVEKKVGYMVPREELDGSFSPESVADSLSLVMVKEEGKIYRENAKGMMPIFGGREIQNKCLEDLLSFFKDSLK
CtUGT23	MNTKPEGSIIYISFGSIIMLSKKQKEAMAHGLLASKRPFLWVVRNKDGHRKAGDEAEEEEEEEDEELSCKEELEELGLIVPWCSQLEVLSHPSLGCFVTHCGWNSTMESIVCGVPVVAIPHWTDQTTNAKLLEDVWRTGVRVAANEEGVVEGDEIARCIEMVMGGEEMRKNAKKWKDLAREAMKESGSSHMNLKSFVEEVKWKCDSKQSDDFE
CtUGT24	MEIDANVKREDVEAQVREMMDGKKGKMLKNNTLRWKKKAEEAVAIGGSSYINFDKLITDVLLRK
CtUGT25	MASSPLEMASSPHFVIFPFMSKGHTIPLLHLSRLLFHRRIKLTIITTTTNRPFIARFLGWTSDDPNIIDLPFPSQVQGIPQGIESTDKLPSISLFLPFATATKIMQPHFEQALGKLSHVTAIVSDGFLSWTLESANKFGIPRLSFLGMNNYVGAVCREVFLNRLLSGPESDDDLITVAGFPWIKITRNDFDKPLNQRVPATDPHLDFIIESSIATANSHGLISNSFYELEPLFVDYLNSDPKPKVWCVGPLCLAEPQPPMVEARVDHHPRWMGWLDQKLAQKRPVVYVAFGSQAEISIRQLEEISKGLEESQVSFLWVVRKDDEETIVVMKDLEERVGERGLIVREWVDQMGVLKHESVKGFVSHCGWNSVLEGICWKVPILAWPMMAEQHLNARMVVE…
CtUGT26	MDQGREGEERRRKAKYFKEMAEKAIEEGGSSQLNLKLFIEDIMLHTNKGLAG
CtUGT27	MLTFPIFWDQVPNSKMIVEDWKMGRRVRVDEGILVTRDEIAKLVRGFMDEESEEGKEIRKRAREIKKICRQATNEGGSAQKDIDSFISNILNSRNN
