# Supplementary material for: Expression Patterns of Three UGT Genes in Different Chemotype Safflower Lines and under MeJA Stimulus Revealed Their Potential Role in Flavonoid Biosynthesis
Source: PLoS One. 2016 Jul 8;11(7):e0158159. doi: 10.1371/journal.pone.0158159 (PMC4938162; doi:10.1371/journal.pone.0158159)
Supplement: S3 Table — (XLSX) [file pone.0158159.s003.xlsx]

## Sheet: Sheet1
S3 Table. Flavonoids compounds accumulation changes (peak area/weight) by MeJA-induced changes in C.tinctorius two line.
	Chemical compounds	0h	3h	6h	12h
	Rutin-Y	22135.1	27428	50775.2	48176.4
		±14283	±14064	±13632**	±24658*
	Hydroxysafflor yellow A-Y	1.40133e+06	2.5563e+06	2.73782e+06	2.57515e+06
		±572762	±319192*	±390035**	±322329**
	Kaempferol-3-O-β-rutinoside-Y	428236	700162	687505	666693
		±111732	±192708	±174921*	±71317*
	Kaempferol-3-O-β-D-glucoside-Y	65826.5	54816.4	54105.1	59461.1
		±26916	±11180	±7034	±19610
	Carthamin-Y	152605	178604	211951	184864
		±19873	±31022	±23295**	±31571
	Luteolin-Y	65893.6	99013.5	41384.1	66623.9
		±53061	±47864	±21452	±28074
	Quercetin-3-β-D-glucoside-Y	76480.3	95446.4	137065	79665.2
		±56525	±59316	±173373	±58603
	D-Phenylalanine-Y	43259	54208	69044	48626
		±21911	±10176	±12731*	±23202
	Kaempferol-Y	48021	50661	44293	52338
		±32230	±27179	±17851	±10118
	Rutin-W	2811.82	4595.38	4657.76	4152.48
		±463	±1351*	±1390*	±971*
	Kaempferol-3-O-β-rutinoside-W	99049.1	108293	115847	120582
		±7345	±11870*	±11892*	±34097
	Scutellarin-W	22466.2	19208.7	20659.8	17718.9
		±5364	±6838	±5329	±4143
	Quercetin-3-β-D-glucoside-W	16184.1	8252.98	16285.3	15202.5
		±4375	±4059*	±3966	±4142
	Kaempferol-3-O-β-D-glucoside-W	1371583	1738294	2506570	2394525
		±27050	±485509	±389293**	±401614**
	D-Phenylalanine-W	26183	15071	19527	23995
		±3024	±4658***	±3817*	±1580
	Dihydrokaempferol-W	13922	9066	11987	13997
		±3311	±2018*	±1429	±2442
	Kaempferol-W	462241	257353	324994	338256
		±96798	±102379**	±99851*	±68085*
	Apigenin-W	7684	5610	7994	9517
		±1378	±1601*	±1866	±2172
